# Supplementary material for: Blood Transcript Biomarkers Selected by Machine Learning Algorithm Classify Neurodegenerative Diseases including Alzheimer’s Disease
Source: Biomolecules. 2022 Oct 29;12(11):1592. doi: 10.3390/biom12111592 (PMC9687215; doi:10.3390/biom12111592)
Supplement: Supplementary file 1 [file biomolecules-12-01592-s001.zip]

Archive with 1 entries (1 files):
- biomolecules-1954691-supplementary.pdf
